# Supplementary material for: Multi-omics integration of gut–skin axis in probiotic-treated dermatological conditions
Source: Front Cell Infect Microbiol. 2026 Jul 13;16:1834120. doi: 10.3389/fcimb.2026.1834120 (PMC13402189; doi:10.3389/fcimb.2026.1834120)
Supplement: Supplementary file 4 [file Table1.xlsx]

## Sheet: Supplementary Table S1
Supplementary Table S1 — Primer Sequences Used for qRT-PCR Analysis
Gene	Forward Primer (5'–3')	Reverse Primer (5'–3')	Product Size (bp)
FLG	AGGACCTGGAGCAAGATGAA	TGGTGTAGCGATGGTGTTGT	142
LOR	CCTGCTGCTGCTACTGCTAT	AGGGTCTTGGTGGTGATGTT	136
IVL	GCTGAGGAGGTGGTGAAGAT	TGGTTGTTGGTGATGGTGAG	128
TNF	CCTCTCTCTAATCAGCCCTCTG	GAGGACCTGGGAGTAGATGAG	151
IL6	ACTCACCTCTTCAGAACGAATTG	CCATCTTTGGAAGGTTCAGGTTG	148
IL1B	ATGATGGCTTATTACAGTGGCAA	GTCGGAGATTCGTAGCTGGA	145
GAPDH	GAAGGTGAAGGTCGGAGTC	GAAGATGGTGATGGGATTTC	120
