# Supplementary material for: Multi-omics integration of gut–skin axis in probiotic-treated dermatological conditions
Source: Front Cell Infect Microbiol. 2026 Jul 13;16:1834120. doi: 10.3389/fcimb.2026.1834120 (PMC13402189; doi:10.3389/fcimb.2026.1834120)
Supplement: Supplementary file 5 [file Table2.xlsx]

## Sheet: Supplementary Table S2
Supplementary Table S2 — Multi-Omics Experimental and Analytical Parameters
Omics Platform	Parameter	Specification / Method	Software / Database
16S rRNA Sequencing	Target Region	V3–V4 region of bacterial 16S rRNA	QIIME2
16S rRNA Sequencing	Sequencing Platform	Illumina MiSeq	Illumina
16S rRNA Sequencing	Reference Database	Taxonomic classification	SILVA v138
16S rRNA Sequencing	Average Read Depth	52,000–58,000 reads/sample	QIIME2
Metabolomics (LC–MS/MS)	Instrument	LC–MS/MS untargeted metabolomics	Thermo Fisher
Metabolomics (LC–MS/MS)	Analytes	SCFAs, indole derivatives, bile acids	HMDB, KEGG
Metabolomics (LC–MS/MS)	Statistical Analysis	PCA and PLS-DA	MetaboAnalyst
Transcriptomics (RNA-seq)	Sequencing Platform	Illumina NovaSeq	Illumina
Transcriptomics (RNA-seq)	Read Output	45–50 million reads/sample	FastQC
Transcriptomics (RNA-seq)	Alignment	Human reference genome (GRCh38)	HISAT2
Transcriptomics (RNA-seq)	Differential Expression	|log2FC| ≥ 1, p < 0.05	DESeq2
qRT-PCR	Normalization Gene	GAPDH	2⁻ΔΔCt method
qRT-PCR	Genes Evaluated	FLG, LOR, IVL, TNF, IL6, IL1B	Applied Biosystems
ELISA	Inflammatory Markers	TNF-α, IL-6, IL-1β	Commercial ELISA Kits
Integrated Multi-Omics	Network Analysis	Correlation analysis	Cytoscape
Integrated Multi-Omics	Co-expression Analysis	Weighted Gene Co-expression Network Analysis (WGCNA)	R package WGCNA
